# Supplementary material for: Performance Characteristics of a Novel 3D-Printed Bubble Intermittent Mandatory Ventilator (B-IMV) for Adult Pulmonary Support
Source: Bioengineering (Basel). 2022 Apr 2;9(4):151. doi: 10.3390/bioengineering9040151 (PMC9027535; doi:10.3390/bioengineering9040151)
Supplement: Supplementary file 1 [file bioengineering-09-00151-s001.zip]

Archive with 1 entries (1 files):
- bioengineering-1651297-supplementary.pdf
